# Supplementary material for: The BILAG2004-Pregnancy Index is a valid disease activity outcome measure for pregnant SLE patients
Source: Rheumatol Adv Pract. 2022 Oct 3;6(3):rkac081. doi: 10.1093/rap/rkac081 (PMC9585949; doi:10.1093/rap/rkac081)
Supplement: rkac081_Supplementary_Data [file rkac081_supplementary_data.zip]

Archive with 4 entries (4 files):
- Supplementary Data S2. BILAG2004-P_Glossary.doc
- Supplementary Data S3. BILAG2004-P_Scoring.doc
- Supplementary Data S4. Definition of Change in Therapy.docx
- Supplementary Data S1. BILAG2004-P_Form.doc
